# Supplementary material for: Introgression and Divergence in a Young Species Group
Source: Mol Ecol. 2026 Jun 26;35(12):e70448. doi: 10.1111/mec.70448 (PMC13308388; doi:10.1111/mec.70448)
Supplement: Supplementary file 2 — Table S1: Detailed information on sampling. Table S2: Mapping rates for all individuals used in this study. Table S3: Per‐individual coverage. Average read depth for the newly sequenced individuals computed from bam files after overlap clipping. Table S4: Association of low negative fd values, and diversity (π) or recombination (ρ). [file MEC-35-e70448-s002.xlsx]

## Sheet: S1_Sampling
	Table S1. Detailed information on sampling. The samples or populations used for each analysis ('X' or a colored cell indicates that the sample was used in the analysis in question).
	'Admixed 1' are admixed individuals between F. aquilonia and the F. polyctena/F. rufa clade. 'Admixed 2' are admixed F. lugubris individuals.
	The species abbreviations in VCF ID column are based on tentative morphology and can be ignored.
	ID	Genomic assignment	Sampling year	Geographic location	Latitude	Longitude	Population	Literature reference for genomic data	VCF ID	NJ- tree	Gene trees	Pi, Dxy, Fst	f-branch simple and fd (all comparisons except for pol -> rufa)	f-branch split	fd (pol -> rufa comparison)	Population recombination rate (computed in ref. 3)	NJ-network
	1	F. lugubris	2006	Finland	61.602	21.907	Noormarkku	5	1-Fprat	X	X						X
	10	F. aquilonia	2006	Finland	62.608	24.971	Saramäki	5	10-Fpol	X	X						X
	102	F. rufa	2005	Finland	60.680	23.593	Kalliola	5	102-Frufa	X	X	rufa	rufa	rufa_fi_1	rufa_fi_1		X
	103	F. aquilonia	2005	Finland	63.119	29.393	Pihlajavaara	5	103-Faqu	X	X						X
	104	F. aquilonia	2019	Finland	60.580	24.037	Pusula	5	104-Faqu	X	X	aqu	aqu	aqu_fi			X
	106	F. aquilonia	2019	Finland	60.038	23.379	Grabbskog	5	106-Faqu	X	X	aqu	aqu				X
	107	F. aquilonia	2019	Finland	60.039	23.047	Solböle	5	107-Faqu	X	X	aqu	aqu				X
	108	F. lugubris	2019	Finland	67.526	24.981	Särestöniemi	5	108-Flug	X	X	lug	lug	lug_fi_1			X
	109	F. aquilonia	2016	Finland	69.761	26.991	Kevo	5	109-Faqu	X	X	aqu	aqu	aqu_fi			X
	11	F. lugubris	2005	Finland	62.567	30.965	Lamminvaara	5	11-Flug	X	X	lug	lug	lug_fi_2			X
	113	F. lugubris	2016	Finland	64.555	29.907	Vartius	5	113-Flug	X	X	lug	lug	lug_fi_1			X
	114	F. aquilonia	2016	Finland	64.548	29.896	Vartius_2	5	114-FaquH	X	X						X
	115	F. lugubris	2016	Russia	64.485	30.184	Ozero_Kamennoye	5	115-Flug	X	X	lug	lug	lug_fi_2			X
	117	F. pratensis	2015	Finland	60.196	25.108	Vuosaari	5	117-Fprat	X	X	prat	prat	prat_fi_2			X
	119	Admixed 2	2010	Finland	60.197	25.172	Uutela	5	119-Flug								X
	12	F. rufa	2006	Finland	61.772	23.709	Leppälahti	5	12-Frufa								X
	120	F. pratensis	2015	Finland	60.248	25.146	Länsisalmi	5	120-Fprat	X	X	prat	prat	prat_fi_2			X
	122	F. pratensis	2008	Finland	62.825	30.141	Mökkikylä	5	122-Fprat	X	X	prat	prat	prat_fi_1			X
	123	F. pratensis	2008	Finland	62.681	29.687	Puntarikoski	5	123-Fprat	X	X	prat	prat	prat_fi_1			X
	124	F. lugubris	2008	Finland	62.814	30.134	Mökkikylä_2	5	124-Flug	X	X	lug	lug	lug_fi_2			X
	125	Admixed 2	2008	Finland	62.673	29.583	Härkinvaara	5	125-Flug								X
	126	Admixed 2	2008	Finland	62.746	30.037	Pilkkasuo	5	126-Flug								X
	13	F. aquilonia	2005	Finland	64.517	25.123	Juomala	5	13-Faqu	X	X						X
	14	Admixed 1	2005	Finland	59.921	23.040	Grundsund	5	14-Fpol								X
	16	F. rufa	2005	Finland	60.861	22.246	Lännenkulma	5	16-Frufa	X	X	rufa	rufa	rufa_fi_2	rufa_fi_2		X
	17	F. aquilonia	2005	Finland	61.265	21.513	Järvenkulma	5	17-Faqu	X	X						X
	2	F. pratensis	2005	Finland	62.005	26.080	Kaakkomäki	5	2-Fprat	X	X						X
	22	F. aquilonia	2005	Finland	68.064	23.484	Karila	5	22-Faqu	X	X						X
	24	F. aquilonia	2006	Finland	68.097	27.767	Vuotso	5	24-Faqu	X	X						X
	25	F. aquilonia	2005	Finland	60.046	23.663	Karjaa	5	25-Faqu	X	X						X
	26	F. rufa	2005	Finland	60.925	24.457	Katiskoski	5	26-Frufa	X	X	rufa	rufa	rufa_fi_1	rufa_fi_1		X
	27	F. aquilonia	2005	Finland	66.650	29.106	Kaarti	5	27-Fpol	X	X						X
	3	F. pratensis	2006	Finland	62.283	22.046	Järviharju	5	3-Fprat	X	X						X
	30	F. aquilonia	2008	Finland	66.290	29.527	Käylä	5	30-Faqu	X	X						X
	31	F. aquilonia	2006	Finland	67.360	29.640	Salla	5	31-Faqu	X	X						X
	32	F. aquilonia	2005	Finland	62.131	27.342	Väisälä	5	32-Frufa	X	X						X
	36	Admixed 1	2005	Finland	61.256	28.674	Savilahti	5	36-FpolH								X
	37	F. rufa	2005	Finland	61.377	27.558	Tyrynmäki	5	37-Frufa	X	X	rufa	rufa	rufa_fi_2	rufa_fi_2		X
	38	F. aquilonia	2005	Finland	66.476	28.628	Maaninkavaara	5	38-Fpol	X	X						X
	42	F. aquilonia	2006	Finland	61.621	25.311	Kissamäki	5	42-Faqu	X	X						X
	43	Admixed 1	2005	Finland	60.703	24.689	Hiivola	5	43-Fpol								X
	44	F. aquilonia	2006	Finland	65.532	27.768	Rantala	5	44-FaquH	X	X	aqu	aqu	aqu_fi			X
	47	F. aquilonia	2006	Finland	67.165	23.581	Lappea	5	47-FaquH	X	X						X
	48	F. aquilonia	2005	Finland	62.945	31.293	Hattuvaara	5	48-Fpol	X	X						X
	50	F. aquilonia	2006	Finland	60.936	25.124	Saari	5	50-FaquH	X	X						X
	51	F. aquilonia	2006	Finland	60.907	24.011	Ojajärvi	5	51-FaquH	X	X						X
	52	Admixed 1	2005	Finland	62.565	22.794	Nyrhisperä	5	52-Fpol								X
	53	Admixed 1	2006	Finland	62.309	23.651	Kummunmäki	5	53-Fpol								X
	55	Admixed 1	2007	Finland	62.026	26.906	Luusjoki	5	55-FaquH								X
	56	F. lugubris	2006	Finland	66.662	27.735	Soppela	5	56-Flug	X	X						X
	58	F. aquilonia	2005	Finland	61.604	25.054	Järvenpää	5	58-Fpol	X	X						X
	59	Admixed 1	2006	Finland	60.838	21.808	Kiili	5	59-FpolH								X
	6	F. pratensis	2005	Finland	63.497	25.752	Kinnusranta	5	6-Fprat	X	X	prat	prat	prat_fi_2			X
	62	F. aquilonia	2006	Finland	65.945	27.708	Kilsikorpi	5	62-FaquH	X	X						X
	65	Admixed 1	2005	Finland	60.518	27.338	Rakila	5	65-Frufa								X
	66	F. aquilonia	2005	Finland	65.658	27.772	Karsikkojärvi	5	66-Fpol	X	X						X
	67	F. aquilonia	2005	Finland	61.249	29.121	Purnujärvi	5	67-Faqu	X	X						X
	70	F. aquilonia	2005	Finland	64.131	30.049	Elsinmäki	5	70-Faqu	X	X						X
	72	F. rufa	2006	Finland	63.360	24.358	Länttäpatti	5	72-Frufa	X	X	rufa	rufa	rufa_fi_1	rufa_fi_1		X
	76	F. aquilonia	2006	Finland	62.084	23.436	Vähä_Mustajärvi	5	76-FaquH	X	X						X
	77	F. aquilonia	2005	Finland	63.633	28.570	Luokkimäki	5	77-Fpol	X	X						X
	83	F. aquilonia	2006	Finland	63.104	24.105	Latvalampi	5	83-Faqu	X	X						X
	88	F. lugubris	2005	Finland	61.207	23.089	Anttilankulma	5	88-Flug	X	X						X
	9	F. aquilonia	2005	Finland	60.505	26.233	Paavalinkylä	5	9-Faqu	X	X						X
	91	F. aquilonia	2006	Finland	63.728	29.716	Kataja	5	91-FpolH	X	X						X
	93	F. aquilonia	2005	Finland	67.213	26.848	Joutsela	5	93-Faqu	X	X						X
	99	F. aquilonia	2005	Finland	63.376	26.895	Lampaanjärvi	5	99-Faqu	X	X						X
	Att1	Admixed 1	2018	Finland	60.215	19.907	Åttböle	4	Att1_1w								X
	CAGa	F. polyctena	2018	Switzerland	46.546	6.688	Chalet_a_Gobet	4	CAGa_1w	X	X	pol	pol	pol_wswi	pol_wswi	pol	X
	CBAQ1	F. aquilonia	2018	Switzerland	46.661	10.230	Stabelchod	4	CBAQ1_1w	X	X			aqu_swi_sco		aqu	X
	CBAQ2	F. aquilonia	2018	Switzerland	46.653	10.189	Alp_La_Schera	4	CBAQ2_2w	X	X					aqu	X
	CBAQ3	F. aquilonia	2018	Switzerland	46.661	10.230	Stabelchod	4	CBAQ3_1w	X	X					aqu	X
	CBCH1	F. polyctena	2018	Switzerland	46.681	9.657	Alvaneu	4	CBCH1_1w	X	X	pol	pol	pol_eswi		pol	X
	CBCH2	F. polyctena	2018	Switzerland	46.681	9.657	Alvaneu	4	CBCH2_2w	X	X						X
	CBCH3	F. polyctena	2018	Switzerland	46.681	9.657	Alvaneu	4	CBCH3_1w	X	X	pol	pol	pol_eswi		pol	X
	CF14a	F. aquilonia	2018	Finland	62.635	26.201	Pukara	4	CF14a_1w	X	X						X
	CF4b	F. aquilonia	2018	Finland	63.503	26.087	Koivula	4	CF4b_1w	X	X						X
	CF8b	F. aquilonia	2018	Finland	63.682	27.545	Sonkajärvi	4	CF8b_1w	X	X						X
	Fexs	Outgroup	NA	Finland	59.83	23.27	Furuskär	2;3	Fexs	X	X		Outgroup	Outgroup	Outgroup
	Fis2	Admixed 1	2018	Finland	60.151	23.557	Fiskars	4	Fis2_1w								X
	Jar6	Admixed 1	2018	Finland	60.014	20.001	Järsö	4	Jar6_1w								X
	Lai1	F. aquilonia	2018	Scotland	58.028	4.441	Lairg	4	Lai_1w	X	X			aqu_swi_sco		aqu	X
	Lai2	F. aquilonia	2018	Scotland	58.028	4.441	Lairg	4	Lai_2w	X	X					aqu	X
	Loa	F. aquilonia	2018	Scotland	57.910	5.082	Loch_Achall	4	Loa_1w	X	X			aqu_swi_sco		aqu	X
	Lok3	Admixed 1	2018	Finland	60.375	19.810	Lökholm	4	Lok3_1w								X
	NAZa	F. polyctena	2018	Switzerland	46.660	6.684	Naz	4	NAZa_1w	X	X	pol	pol	pol_wswi	pol_wswi	pol	X
	Pus2	F. aquilonia	2018	Finland	60.581	24.038	Pusula	4	Pus2_1w	X	X						X
	RN415	Admixed 2	2010	Switzerland, East	46.531	9.646	Alp_Flix_1	1	RN415								X
	RN416	Admixed 2	2010	Switzerland, East	46.517	9.634	Alp_Flix_2	1	RN416								X
	RN419	F. rufa	2022	Germany, West	50.464	8.209	Gaudernbach	1	RN419	X	X						X
	RN420	F. rufa	2022	Germany, West	50.420	8.332	Weilmünster	1	RN420	X	X						X
	RN423	Admixed 1	2022	Germany, East	51.411	14.518	Bärwalde	1	RN423								X
	RN424	F. rufa	2022	Germany, East	51.254	14.781	Diehsa	1	RN424								X
	VDa	F. polyctena	2018	Switzerland	46.577	6.628	Vernand_Dessus	4	VDa_1w	X	X	pol	pol	pol_wswi	pol_wswi	pol	X
	Literature reference for genomic data:
	1	This study
	2	Dhaygude K, Nair A, Johansson H, Wurm Y, Sundström L. (2019).
		The first draft genomes of the ant Formica exsecta, and its Wolbachia endosymbiont reveal extensive gene transfer from endosymbiont to host.
		BMC Genom. 2019;20:301. pmid:30991952
	3	Nouhaud P, Martin SH, Portinha B, Sousa VC, Kulmuni J. (2022).
		Rapid and predictable genome evolution across three hybrid ant populations.
		PLoS Biol 20(12): e3001914. https://doi.org/10.1371/journal.pbio.3001914
	4	Portinha, B., Avril, A., Bernasconi, C., Helantera, H., Monaghan, J., Seifert, B., Sousa, V. C., Kulmuni, J., & Nouhaud, P. (2022).
		Whole-genome analysis of multiple wood ant population pairs supports similar speciation histories,
		but different degrees of gene flow, across their European ranges.
		Molecular Ecology, 31, 3416–3431. https://doi. org/10.1111/mec.16481
	5	Satokangas, I., Nouhaud, P., Seifert, B., Punttila, P., Schultz, R., Jones, M. M., Sirén, J., Helanterä, H., & Kulmuni, J. (2023).
		Semipermeable species boundaries create opportunities for gene flow and adaptive potential.
		Molecular Ecology, 32, 4329–4347. https://doi.org/10.1111/mec.16992

## Sheet: S2_Mapping_rates
Table S2. Mapping rates. Mapping rates for all individuals used in this study.
ID	Genomic assignment	Mapping rate (%)
14	Admixed 1	99.58
36	Admixed 1	99.24
43	Admixed 1	99.42
52	Admixed 1	99.33
53	Admixed 1	99.37
55	Admixed 1	99.49
59	Admixed 1	99.57
65	Admixed 1	99.38
Att1	Admixed 1	99.01
Fis2	Admixed 1	99.17
Jar6	Admixed 1	98.87
Lok3	Admixed 1	99.12
RN423	Admixed 1	99.41
119	Admixed 2	99.37
125	Admixed 2	99.46
126	Admixed 2	98.71
RN415	Admixed 2	99.52
RN416	Admixed 2	99.50
9	F. aquilonia	99.47
10	F. aquilonia	99.46
13	F. aquilonia	55.71
17	F. aquilonia	99.30
22	F. aquilonia	99.57
24	F. aquilonia	99.46
25	F. aquilonia	99.47
27	F. aquilonia	99.60
30	F. aquilonia	99.47
31	F. aquilonia	99.46
32	F. aquilonia	99.64
38	F. aquilonia	99.37
42	F. aquilonia	99.58
44	F. aquilonia	91.51
47	F. aquilonia	99.49
48	F. aquilonia	99.48
50	F. aquilonia	98.61
51	F. aquilonia	97.85
58	F. aquilonia	98.58
62	F. aquilonia	99.64
66	F. aquilonia	99.57
67	F. aquilonia	99.60
70	F. aquilonia	99.04
76	F. aquilonia	99.48
77	F. aquilonia	99.61
83	F. aquilonia	99.50
91	F. aquilonia	99.28
93	F. aquilonia	99.33
99	F. aquilonia	99.35
103	F. aquilonia	99.35
104	F. aquilonia	99.06
106	F. aquilonia	99.44
107	F. aquilonia	99.24
109	F. aquilonia	99.44
114	F. aquilonia	99.36
CBAQ1	F. aquilonia	98.83
CBAQ2	F. aquilonia	98.79
CBAQ3	F. aquilonia	98.92
CF14a	F. aquilonia	98.92
CF4b	F. aquilonia	98.87
CF8b	F. aquilonia	98.35
Lai1	F. aquilonia	99.08
Lai2	F. aquilonia	99.21
Loa	F. aquilonia	98.89
Pus2	F. aquilonia	99.20
1	F. lugubris	99.56
11	F. lugubris	99.53
56	F. lugubris	99.47
88	F. lugubris	99.43
108	F. lugubris	99.27
113	F. lugubris	99.58
115	F. lugubris	99.27
124	F. lugubris	99.42
CAGa	F. polyctena	98.76
CBCH1	F. polyctena	99.00
CBCH2	F. polyctena	98.77
CBCH3	F. polyctena	98.59
NAZa	F. polyctena	98.19
VDa	F. polyctena	98.17
2	F. pratensis	99.66
3	F. pratensis	99.56
6	F. pratensis	99.47
117	F. pratensis	99.50
120	F. pratensis	99.61
122	F. pratensis	99.43
123	F. pratensis	99.58
12	F. rufa	99.40
16	F. rufa	99.42
26	F. rufa	99.29
37	F. rufa	99.48
72	F. rufa	99.27
102	F. rufa	99.01
RN419	F. rufa	99.13
RN420	F. rufa	99.27
RN424	F. rufa	99.14

## Sheet: S3_Bam_coverage
	Table S3. Per-individual coverage. Average read depth for the newly sequenced individuals computed from bam files after overlap clipping.
	Individual	Coverage
	RN415	9.32
	RN416	10.41
	RN419	12.22
	RN420	11.30
	RN423	9.88
	RN424	9.68

## Sheet: S4_Negative_fd_pi_rho
	Table S4. Association of low negative fd values, and diversity (π) or recombination (ρ). Locally in the genome low population recombination rates are associated with low negative fd values (significant test statistic).
	The association of low population recombination rates and both negative and positive outlier fd values (Table 2) may be caused by increased noise in fd. Such noise can arise due to increased drift in regions of low local
	effective population size and nonindependence of genomic loci among low recombining regions. The association of diversity and outlier fd regions cannot, however, be explained by noise alone.
	The data is computed in genomic windows of 100 kb and tested with chi-squared test, N(aqu pol)=1930. N(pol rufa)=1909. pol = F. polyctena, aqu = F. aquilonia, rufa = F. rufa.
	* = significant at 0.05 level, ** = significant at 0.005 level
	Introgressing species and the direction of gene flow	% of low outlier introgression windows (fd threshold)	Count of the low fd outlier windows in each bin		Diversity (π)			Population recombination rate (⍴)
			π: low/ high	⍴: low/ high	X2	df	p-value	X2	df	p-value
	pol → aqu	1% (-0.109)	9/11	18/2	0.0495	1	0.824	11.384	1	< 0.001 **
		3% (-0.066)	32/26	42/16	0.4498	1	0.503	11.137	1	< 0.001 **
	aqu → pol	1% (-0.107)	12/8	17/3	0.4579	1	0.499	8.552	1	0.003 **
		3% (-0.045)	37/21	42/15	4.0156	1	0.045 *	12.249	1	< 0.001 **
	pol → rufa	1% (-0.317)	13/7	17/2	1.263	1	0.261	10.42	1	0.001 **
		3% (-0.151)	41/17	44/13	9.4066	1	0.002 **	16.276	1	< 0.001 **
